# Supplementary material for: Antibiofilm Properties of Antiseptic Agents Used on Pseudomonas aeruginosa Isolated from Diabetic Foot Ulcers
Source: Int J Mol Sci. 2022 Sep 24;23(19):11270. doi: 10.3390/ijms231911270 (PMC9569737; doi:10.3390/ijms231911270)
Supplement: Supplementary file 1 [file ijms-23-11270-s001.zip]

Archive with 1 entries (1 files):
- ijms-1874637-supplementary.pdf
